# Supplementary material for: Oxidative Stress in Aortic Valves Associated with Infective Endocarditis: A Report on Three Cases
Source: Diagnostics (Basel). 2024 Dec 13;14(24):2807. doi: 10.3390/diagnostics14242807 (PMC11675606; doi:10.3390/diagnostics14242807)
Supplement: Supplementary file 1 [file diagnostics-14-02807-s001.zip]

Archive with 1 entries (1 files):
- diagnostics-3241286-supplementary.mp4
